# Supplementary material for: Remodeling of Gut Microbial Networks After Sulforaphane Supplementation in Patients with Chronic Kidney Disease
Source: Life (Basel). 2025 Sep 2;15(9):1393. doi: 10.3390/life15091393 (PMC12470981; doi:10.3390/life15091393)
Supplement: Supplementary file 1 [file life-15-01393-s001.zip]

Archive with 1 entries (1 files):
- life-3835962-supplementary.pdf
